# Supplementary material for: Hospital Food Service Strategies to Improve Food Intakes among Inpatients: A Systematic Review
Source: Nutrients. 2021 Oct 18;13(10):3649. doi: 10.3390/nu13103649 (PMC8537902; doi:10.3390/nu13103649)
Supplement: Supplementary file 1 [file nutrients-13-03649-s001.zip]

Archive with 1 entries (1 files):
- nutrients-1337970-supplementary.pdf
